# Supplementary material for: Composite Bone Cements with Enhanced Drug Elution
Source: Polymers (Basel). 2023 Sep 14;15(18):3757. doi: 10.3390/polym15183757 (PMC10535863; doi:10.3390/polym15183757)
Supplement: Supplementary file 1 [file polymers-15-03757-s001.zip]

Archive with 1 entries (1 files):
- polymers-2521476-supplementary.pdf
